# Supplementary material for: Time Trend and Association of Early-Onset Colorectal Cancer with Diverticular Disease in the United States: 2010–2021
Source: Cancers (Basel). 2022 Oct 9;14(19):4948. doi: 10.3390/cancers14194948 (PMC9563394; doi:10.3390/cancers14194948)
Supplement: Supplementary file 1 [file cancers-14-04948-s001.zip]

Archive with 1 entries (1 files):
- cancers-1933476-supplementary.xlsx
