# Supplementary material for: Time Trend and Association of Early-Onset Colorectal Cancer with Diverticular Disease in the United States: 2010–2021
Source: Cancers (Basel). 2022 Oct 9;14(19):4948. doi: 10.3390/cancers14194948 (PMC9563394; doi:10.3390/cancers14194948)
Supplement: Supplementary file 1 [file cancers-14-04948-s001.zip › cancers-1933476-supplementary.xlsx]

## Sheet: Sheet1
Table S1: Yearly incidence rate of diverticular disease among people age 20-49 by gender: 2010-2021
incidence cases of diverticular disease (nominators)
	2010	2011	2012	2013	2014	2015	2016	2017	2018	2019	2020	2021
All	13847	15805	19380	26105	33178	39478	48600	59882	69991	70449	67099	68528
Women	7081	8153	9877	13633	17433	20674	25558	31303	36999	36975	35315	35793
Men	6765	7643	9503	12470	15743	18801	23041	28577	32987	33467	31777	32724
Population at risk (denominators)
	2010	2011	2012	2013	2014	2015	2016	2017	2018	2019	2020	2021
All	8.63354e+06	9.91239e+06	1.09156e+07	1.21413e+07	1.38538e+07	1.53578e+07	1.66556e+07	1.8367e+07	1.89741e+07	1.90028e+07	1.82484e+07	1.68994e+07
Women	5.0826e+06	5.86079e+06	6.47065e+06	7.22149e+06	8.26424e+06	9.17295e+06	9.97123e+06	1.09948e+07	1.13637e+07	1.1375e+07	1.09151e+07	1.01488e+07
Men	3.54502e+06	4.04312e+06	4.43389e+06	4.89948e+06	5.57062e+06	6.16091e+06	6.65666e+06	7.33841e+06	7.56657e+06	7.56565e+06	7.26573e+06	6.73896e+06
Yearly Incidence rate (new cases of diverticular disease per 100,000 person per year)
	2010	2011	2012	2013	2014	2015	2016	2017	2018	2019	2020	2021
All	160.386	159.447	177.545	215.01	239.486	257.055	291.794	326.03	368.876	370.729	367.698	405.505
Women	139.318	139.111	152.643	188.784	210.945	225.38	256.317	284.707	325.589	325.056	323.541	352.683
Men	190.831	189.037	214.327	254.517	282.608	305.166	346.135	389.417	435.957	442.355	437.354	485.594
Table S2: Yearly incidence rate of early onset colorectal cancer(EOCRC) among patients with and without diverticular disease
diverticular disease : 2010-2021
	2010	2011	2012	2013	2014	2015	2016	2017	2018	2019	2020	2021
diverticular disease (+)	104	119	151	226	258	298	428	552	1053	586	2805	715
diverticular disease (-)	1733	2217	2629	2796	3592	4292	6060	7257	15127	8646	35500	10237
Population at risk (denominators)
	2010	2011	2012	2013	2014	2015	2016	2017	2018	2019	2020	2021
diverticular disease (+)	103943	118521	130545	145142	165525	181153	193508	209170	215295	212780	201354	177804
diverticular disease (-)	7.29726e+06	8.33444e+06	9.14128e+06	9.92995e+06	1.09421e+07	1.20412e+07	1.29982e+07	1.43876e+07	1.4936e+07	1.49922e+07	1.43907e+07	1.33664e+07
Yearly Incidence rate (new cases of EOCRC per 100,000 person per year)
	2010	2011	2012	2013	2014	2015	2016	2017	2018	2019	2020	2021
diverticular disease (+)	100.055	100.404	115.669	155.71	155.868	164.502	221.179	263.9	489.096	275.402	1393.07	402.128
diverticular disease (-)	23.7486	26.6005	28.7597	28.1572	32.8272	35.6443	46.6219	50.4393	101.279	57.6698	246.687	76.5875
